# Supplementary material for: Improving CNV Detection Performance in Microarray Data Using a Machine Learning-Based Approach
Source: Diagnostics (Basel). 2023 Dec 29;14(1):84. doi: 10.3390/diagnostics14010084 (PMC10871075; doi:10.3390/diagnostics14010084)
Supplement: Supplementary file 1 [file diagnostics-14-00084-s001.zip]

Archive with 2 entries (2 files):
- Supplementary Figure S1. Examples of next-generation sequencing validation of CNV-related.pdf
- Supplementary Table.xlsx
