# Supplementary material for: Improving CNV Detection Performance in Microarray Data Using a Machine Learning-Based Approach
Source: Diagnostics (Basel). 2023 Dec 29;14(1):84. doi: 10.3390/diagnostics14010084 (PMC10871075; doi:10.3390/diagnostics14010084)
Supplement: Supplementary file 1 [file diagnostics-14-00084-s001.zip › Supplementary Table.xlsx]

## Sheet: S1
Table S1. CNV analysis results with LRR and mLRR of Coriell cell lines.
Coriell name	Disease name	CNV region	Copy Number	CNV length (bp)	Repeat	Detected length using LRR (bp)	Detected length using mLRR (bp)
GM00072	Wolf–Hirschhorn syndrome	chr4:1648439-25903642	x1	24255204	1	20693812	23302221
				24255204	2	20385545	23514181
GM00343	Wolf–Hirschhorn syndrome	chr4:65664-27318618	x1	27252955	1	22154616	26504617
				27252955	2	20379105	26504617
				27252955	3	20216742	26512024
GM02325	Trisomy 16	chr16:60764-3724352	x3	3663589	1	3344956	3624781
				3663589	2	Not detected	3624781
				3663589	3	3610582	3624781
GM02325*	Trisomy 22	chr22:16055170-30855674	x3	14800505	1	2277821	13471117
				14800505	2	2233021	13343272
				14800505	3	8499704	13686272
GM03918	2q33.1 deletion syndrome	chr2:174875969-194236728	x1	19360760	1	19360760	19360760
				19360760	2	19326113	19360760
				19360760	3	19302754	19360760
GM05876	DiGeorge syndrome	chr22:18876415-20311905	x1	1435491	1	1073252	1435491
				1435491	2	1274869	1435491
				1435491	3	952044	1435491
GM06097	Miller–Dieker lissencephaly syndrome	chr17:513-4282981	x1	4282469	1	3452406	4253299
				4282469	2	2704796	4253299
				4282469	3	3379873	4253299
GM08039	Trisomy 16	chr2:110825224-111084885	x1	259662	1	130446	158097
				259662	2	158097	158097
				259662	3	130446	130446
GM08039*	Trisomy 16	chr16:3094095-25817122	x3	22723028	1	91724	22717791
				22723028	2	Not detected	22156822
				22723028	3	Not detected	22717791
GM09208	Miller–Dieker lissencephaly syndrome	chr17:513-5822101	x1	5821589	1	5196381	5820713
				5821589	2	5523627	5820713
GM09687	Trisomy 16	chr16:60764-1137514	x1	1076751	1	Not detected	1047856
				1076751	2	1017509	1047856
				1076751	3	Not detected	1047856
GM09687*	Trisomy 16	chr16:70151514-90287523	x3	20136010	1	7408167	19875220
				20136010	2	2535619	19972152
				20136010	3	9420712	20008714
GM11515	Angelman syndrome	chr15:22673386-28560804	x1	5887419	1	5080104	5546926
				5887419	2	4994430	5546926
				5887419	3	4973719	5526282
GM11516	Angelman syndrome	chr15:22301993-29073541	x1	6771549	1	5144083	6246564
				6771549	2	5161278	5799999
				6771549	3	5200849	5799999
GM13325	DiGeorge syndrome	chr22:18876415-21465660	x1	2589246	1	227648	2154390
				2589246	2	1200798	2154390
				2589246	3	642123	2585193
GM13461	Williams–Beuren syndrome	chr7:72659594-74142092	x1	1482499	1	1406844	1408310
				1482499	2	1280604	1470231
				1482499	3	1313764	1482499
GM13475	Williams–Beuren syndrome	chr7:72829408-74142092	x1	1312685	1	1280604	1293331
				1312685	2	1277224	1305599
GM14123	Cri-du-chat syndrome	chr5:15519-33109941	x1	33094423	1	33088355	33094423
				33094423	2	32702712	33094423
				33094423	3	31433304	33094423
GM14124	Cri-du-chat syndrome	chr5:15519-17815781	x1	17800263	1	16891520	17800263
				17800263	2	17569409	17800263
				17800263	3	17132248	17800263
GM22439	Jacobsen syndrome	chr11:124014941-134946516	x1	10931576	1	10670146	10930180
				10931576	2	10548888	10930180
GM22475	Jacobsen syndrome	chr11:122807787-134946516	x1	12138730	1	11330105	12137334
				12138730	2	11881671	12137334
GM22944	1p36 deletion	chr1:625457-3124155	x1	2498699	1	1852418	2367410
				2498699	2	2190227	2393219
				2498699	3	Not detected	2367410
GM23010	1p36 deletion	chr1:564620-2579329	x1	2014710	1	1851489	1852418
				2014710	2	Not detected	1826609
GM23292	Prader–Willi syndrome	chr15:23641501-28560804	x1	4919304	1	4837144	4918028
				4919304	2	4863429	4919304
GM24065	Prader–Willi syndrome	chr15:23641501-28560804	x1	4919304	1	4863429	4919304
				4919304	2	4863429	4919304
*Cell lines with two CNV regions

## Sheet: S2
Table S2. The number of detected chromosomal disorders from the 16,046 korean neonates samples
Disease/Syndrome	Cytoband	No. of cases	% of case
Joubert syndrome 4	2q13	66	19.298
15q11.2 deletion syndrome	15q11.2	55	16.082
22q11.2 duplication syndrome	22q11.2	47	13.743
17p13.3 telomeric duplication syndrome	17p13.3	33	9.649
2p16.3 deletion syndrome	2p16.3	15	4.386
DiGeorge syndrome	22q11.21	13	3.801
1q21.1 microdeletion syndrome	1q21.1	12	3.509
Klinefelter syndrome	chrX	11	3.216
Down syndrome	chr21	8	2.339
Triple-X syndrome	chrX	7	2.047
16p11.2 duplication syndrome	16p11.2	7	2.047
Duchenne muscular dystrophy	Xp21.2-p21.1	7	1.754
Turner syndrome	chrX	6	1.754
16p11.2 microdeletion syndrome (593kb)	16p11.2	6	1.754
MRD2 syndrome	9p24	5	1.462
17q12 duplication syndrome	17q12	5	1.462
22q11.2 deletion syndrome (distal)	22q11.2	4	1.17
1q21.1 duplication syndrome	1q21.1	4	1.17
Charcot–Marie–Tooth syndrome type 1A (CMT1A)	17p13.3-p13.1	4	1.17
3q29 duplication syndrome	3q29	3	0.877
Williams syndrome (Duplication)	7q11.23	2	0.585
Cat eye syndrome	22q11	2	0.585
Williams syndrome (Deletion)	7q11.23	2	0.585
Jacobsen syndrome	11q23-qter	2	0.585
Prader–Willi / Angelman syndrome	15q11.2	2	0.585
15q13.3 deletion syndrome	15q13.3	1	0.292
Early-onset progressive myoclonic epilepsy	16pter-p13.3	1	0.292
22q13 duplication syndrome	22q13	1	0.292
2q31.2 deletion syndrome	2q31.2	1	0.292
3q29 deletion syndrome	3q29	1	0.292
9p deletion syndrome	9p	1	0.292
Miller–Dieker syndrome	17p13.3	1	0.292
Sotos syndrome	5q35.3	1	0.292
Facioscapulohumeral muscular dystrophy	4q35	1	0.292
10q26 deletion syndrome	10q26	1	0.292
Joubert syndrome 17	5p13.2	1	0.292
Joubert syndrome 3	6q23.3	1	0.292
Joubert syndrome 7	16q12.2	1	0.292
Joubert syndrome 9	4p15.32	1	0.292
